# Supplementary material for: In utero methadone exposure permanently alters anatomical and functional connectivity: A preclinical evaluation
Source: Front Pediatr. 2023 Feb 23;11:1139378. doi: 10.3389/fped.2023.1139378 (PMC9995894; doi:10.3389/fped.2023.1139378)
Supplement: Supplementary file 1 [file Table1.xlsx]

## Sheet: Lookup table
BOLD ROI	BOLD ROI#	Waxholm_v4 ROI #	Waxholm_v4 ROI name
Cortical regions
Primary motor area	1	408	Primary motor area
Secondary motor area	31	406	Secondary motor area
Primary somatosensory area- forelimb representation	11	417	Primary somatosensory area	forelimb representation
Primary somatosensory area- dysgranular zone	12	418	Primary somatosensory area	dysgranular zone
Primary somatosensory area- face representation	13	420	Primary somatosensory area	face representation
Primary somatosensory area- hindlimb representation	14	423	Primary somatosensory area	hindlimb representation
Primary somatosensory area- barrel field	15	425	Primary somatosensory area	barrel field
Primary somatosensory area- trunk representation	16	429	Primary somatosensory area	trunk representation
Secondary somatosensory area	32	422	Secondary somatosensory area
Primary visual area	17	442	Primary visual area
Secondary visual area	33	443	Secondary visual area	lateral part
		448	Secondary visual area	medial part
Primary auditory area	18	151	Primary auditory area
Secondary auditory area	34	152	Secondary auditory area	dorsal part
		153	Secondary auditory area	ventral part
Piriform cortex	19	181	Piriform cortex	layer 1
		182	Piriform cortex	layer 2
		183	Piriform cortex	layer 3
Parietal association cortex	41	432	Parietal association cortex	lateral area
		433	Parietal association cortex	medial area
		436	Parietal association cortex	posterior area
Frontal association cortex	42	77	Frontal association cortex
		407	Frontal association area 3
Temporal association cortex	43	444	Temporal association cortex
Orbital area	51	400	Ventrolateral orbital area
		401	Lateral orbital area
		402	Ventral orbital area
		403	Medial orbital area
		404	Dorsolateral orbital area
Cingulate	61	411	Cingulate area 1
		10	Cingulate area 2
Entorhinal cortex	62	114	Medial entorhinal cortex
		115	Lateral entorhinal cortex
Insula	63	409	Agranular insular cortex	ventral area
		410	Agranular insular cortex dorsal area
		414	Dysgranular insular cortex
		416	Granular insular cortex
		424	Agranular insular cortex	posterior area
Prelimbic area	64	405	Prelimbic area
Subicular complex	71	100	Subiculum
		109	Presubiculum
		110	Parasubiculum
Hippocampus	72	6	alveus of the hippocampus
		95	Cornu ammonis 3
		96	Dentate gyrus
		97	Cornu ammonis 2
		98	Cornu ammonis 1
		99	Fasciola cinereum
Thalamic nuclei
Reticular (pre)thalamic nucleus	101	164	Reticular (pre)thalamic nucleus	auditory segment
		200	Reticular (pre)thalamic nucleus	unspecified
Anterior nuclear group	111	213	Anterodorsal thalamic nucleus
		214	Anteroventral thalamic nucleus	dorsomedial part
		215	Anteroventral thalamic nucleus	ventrolateral part
		254	Anteromedial thalamic nucleus
		255	Interanteromedial thalamic nucleus
		260	Intermediodorsal thalamic nucleus
Medial group	112	211	Parataenial thalamic nucleus
		232	Mediodorsal thalamic nucleus	lateral part
		233	Mediodorsal thalamic nucleus	central part
		240	Mediodorsal thalamic nucleus	medial part
Ventral group	113	205	Dorsal lateral geniculate nucleus
		227	Ventral posteromedial thalamic nucleus
		294	Ventral posterolateral thalamic nucleus
		221	Ventromedial thalamic nucleus
		231	Ventrolateral thalamic nucleus
		266	Ventral posterior nucleus of the thalamus	parvicellular part
		272	Intergeniculate leaflet
		278	Subparafascicular nucleus
		290	intramedullary thalamic area
		293	Ventral anterior thalamic nucleus
		150	Medial geniculate body	marginal zone
		295	Medial geniculate body	dorsal division
		297	Medial geniculate body	medial division
		298	Medial geniculate body	ventral division
		299	Medial geniculate body	suprageniculate nucleus
Lateral nuclear group	114	228	Laterodorsal thalamic nucleus	dorsomedial part
		229	Laterodorsal thalamic nucleus	ventrolateral part
		283	Lateral posterior thalamic nucleus	lateral part
		285	Lateral posterior thalamic nucleus	mediorostral part
		286	Lateral posterior thalamic nucleus	mediocaudal part
Posterior thalamic nucleus	115	208	Posterior intralaminar nucleus
		210	Posterior thalamic nuclear group	triangular part
		223	Angular thalamic nucleus
		230	Posterior thalamic nucleus
		282	Ethmoid-Limitans nucleus
Midline group	116	216	Rhomboid thalamic nucleus
		218	Xiphoid thalamic nucleus
		219	Reuniens thalamic nucleus
		222	Submedius thalamic nucleus
		242	Paraventricular thalamic nuclei (anterior and posterior)
Intralaminar group	117	246	Paracentral thalamic nucleus
		247	Central medial thalamic nucleus
		248	Central lateral thalamic nucleus
		267	Parafascicular thalamic nucleus
Zona incerta	131	235	Zona incerta	dorsal part
		236	Zona incerta	ventral part
		238	Zona incerta	A13 dopamine cells
		257	Zona incerta	rostral part
		284	Zona incerta	A11 dopamine cells
		287	Zona incerta	caudal part
Basal ganglia
Substantia nigra	201	187	Substantia nigra	reticular part
		188	Substantia nigra	compact part
		189	Substantia nigra	lateral part
Globus pallidus external	202	195	Globus pallidus external	medial part
		198	Globus pallidus external	lateral part
Caudate/putamen	203	197	Caudate putamen
Claustrum	204	412	Claustrum
Ventral striatal region	221	199	Ventral striatal region	unspecified
		184	Nucleus accumbens	core
		192	Nucleus accumbens	shell
Ventral pallidum	222	193	Ventral pallidum
Ventral tegmental area	223	196	Ventral tegmental area
Other deep gray
Septal region	301	40	Septal region
Periaqueductal gray	311	51	Periaqueductal gray
Basal forebrain region	321	82	Basal forebrain region	unspecified
Lateral habenular nucleus	331	206	Lateral habenular nucleus
Medial habenular nucleus	332	207	Medial habenular nucleus
Amygdaloid area	341	501	Amygdaloid area	unspecified
